# Supplementary material for: Phenolic Acids and Flavonoids from Pithecellobium dulce (Robx.) Benth Leaves Exhibit Ovicidal Activity against Haemonchus contortus
Source: Plants (Basel). 2022 Sep 28;11(19):2555. doi: 10.3390/plants11192555 (PMC9573131; doi:10.3390/plants11192555)
Supplement: Supplementary file 1 [file plants-11-02555-s001.zip]

Archive with 1 entries (1 files):
- plants-1910681-supplementary.pdf
